# Supplementary material for: The Location of the Pseudoautosomal Boundary in Silene latifolia
Source: Genes (Basel). 2020 May 31;11(6):610. doi: 10.3390/genes11060610 (PMC7348893; doi:10.3390/genes11060610)
Supplement: Supplementary file 1 [file genes-11-00610-s001.zip]

Archive with 3 entries (3 files):
- KrasovecEtAl_suppl/Silene_latifolia_86_genes.tar.gz
- KrasovecEtAl_suppl/tableS1.pdf
- KrasovecEtAl_suppl/tableS2.pdf
